# Supplementary material for: Different Mechanisms Cause Hypomethylation of Both H19 and KCNQ1OT1 Imprinted Differentially Methylated Regions in Two Cases of Silver–Russell Syndrome Spectrum
Source: Genes (Basel). 2022 Oct 16;13(10):1875. doi: 10.3390/genes13101875 (PMC9602374; doi:10.3390/genes13101875)
Supplement: Supplementary file 1 [file genes-13-01875-s001.zip]

Archive with 1 entries (1 files):
- genes-1885075-supplementary.pdf
